# Supplementary material for: Integrated analysis of colorectal cancer metastasis identifies characteristics of tumor cell during metastasis
Source: Gastroenterol Rep (Oxf). 2024 May 30;12:goae055. doi: 10.1093/gastro/goae055 (PMC11139507; doi:10.1093/gastro/goae055)
Supplement: goae055_Supplementary_Data [file goae055_supplementary_data.zip]

Archive with 5 entries (5 files):
- Figure S3.tif
- Table S1.docx
- Table S2.docx
- Figure S1.tif
- Figure S2.tif
